# Supplementary material for: Hybrid Passivated Red Organic LEDs with Prolonged Operation and Storage Lifetime
Source: Molecules. 2022 Apr 19;27(9):2607. doi: 10.3390/molecules27092607 (PMC9099473; doi:10.3390/molecules27092607)
Supplement: Supplementary file 1 [file molecules-27-02607-s001.zip]

Archive with 1 entries (1 files):
- molecules-1664365-supplementary.pdf
